# Supplementary material for: Understanding Patient Rights: A Pilot Study Assessing Health Literacy in Written Pre-Appointment Letters
Source: Int J Environ Res Public Health. 2025 Oct 3;22(10):1518. doi: 10.3390/ijerph22101518 (PMC12562880; doi:10.3390/ijerph22101518)
Supplement: Supplementary file 1 [file ijerph-22-01518-s001.zip]

Archive with 1 entries (1 files):
- ijerph-3847252-supplementary.pdf
